# Supplementary material for: ﻿First records of Oxychilusalliarius and O.cellarius (Gastropoda, Stylommatophora, Oxychilidae) in Mexico: mtDNA identification and potential distributions
Source: Zookeys. 2025 Jan 28;1224:141–64. doi: 10.3897/zookeys.1224.129618 (PMC11795182; doi:10.3897/zookeys.1224.129618)
Supplement: XML Treatment for Oxychilus [file zookeys.1224.129618-treatment1.xml]

<!DOCTYPE tp:taxon-treatment
  PUBLIC "-//TaxonX//DTD Taxonomic Treatment Publishing DTD v0 20100105//EN" "tax-treatment-NSO.dtd">
<tp:taxon-treatment xmlns:tp="http://www.plazi.org/taxpub"><tp:treatment-meta><kwd-group><label>Taxon classification</label><kwd>
                <named-content content-type="kingdom">Animalia</named-content>
              </kwd><kwd>
                <named-content content-type="order">Stylommatophora</named-content>
              </kwd><kwd>
                <named-content content-type="family">Oxychilidae</named-content>
              </kwd></kwd-group><mixed-citation publication-type="journal"><person-group><name><surname>Trujillo-Díaz</surname><given-names>Ali Gabrielle</given-names></name><name><surname>Araiza-Gómez</surname><given-names>Victoria</given-names></name><name><surname>García-Román</surname><given-names>Jazmín</given-names></name><name><surname>Hernández-Domínguez</surname><given-names>José Luis</given-names></name><name><surname>Zúñiga</surname><given-names>Gerardo</given-names></name><name><surname>Naranjo-García</surname><given-names>Edna</given-names></name></person-group><article-title>﻿First records of <italic><tp:taxon-name><tp:taxon-name-part taxon-name-part-type="genus" reg="Oxychilus">Oxychilus</tp:taxon-name-part><tp:taxon-name-part taxon-name-part-type="species" reg="alliarius">alliarius</tp:taxon-name-part></tp:taxon-name></italic> and <italic><tp:taxon-name><tp:taxon-name-part taxon-name-part-type="genus" reg="Oxychilus">O.</tp:taxon-name-part><tp:taxon-name-part taxon-name-part-type="species" reg="cellarius">cellarius</tp:taxon-name-part></tp:taxon-name></italic> (<tp:taxon-name><tp:taxon-name-part taxon-name-part-type="class">Gastropoda</tp:taxon-name-part></tp:taxon-name>, <tp:taxon-name><tp:taxon-name-part taxon-name-part-type="order">Stylommatophora</tp:taxon-name-part></tp:taxon-name>, <tp:taxon-name><tp:taxon-name-part taxon-name-part-type="family">Oxychilidae</tp:taxon-name-part></tp:taxon-name>) in Mexico: mtDNA identification and potential distributions</article-title><source>Zookeys</source><day>28</day><month>01</month><year>2025</year><volume>1224</volume><fpage>141</fpage><lpage>164</lpage><pub-id pub-id-type="doi">10.3897/zookeys.1224.129618</pub-id></mixed-citation></tp:treatment-meta><tp:nomenclature><label>﻿Genus</label><tp:taxon-name>
              <object-id xmlns:xlink="http://www.w3.org/1999/xlink" content-type="arpha" xlink:type="simple">A3C973EA-CE8E-5E99-BDF0-230DBFA90A7E</object-id>
              <tp:taxon-name-part taxon-name-part-type="genus" reg="Oxychilus">Oxychilus</tp:taxon-name-part>
            </tp:taxon-name><tp:taxon-authority>Fitzinger, 1833</tp:taxon-authority></tp:nomenclature><tp:treatment-sec sec-type="type species" id="SECID0EBPAE"><title>Type species.</title><p><italic><tp:taxon-name><tp:taxon-name-part taxon-name-part-type="genus" reg="Helix">Helix</tp:taxon-name-part><tp:taxon-name-part taxon-name-part-type="species" reg="cellaria">cellaria</tp:taxon-name-part></tp:taxon-name></italic> O.F. Müller, 1774 (type designation: <xref ref-type="bibr" rid="B34">Herrmannsen 1847</xref>).</p></tp:treatment-sec><ref-list><ref id="B34"><mixed-citation xmlns:xlink="http://www.w3.org/1999/xlink" xlink:type="simple"><person-group><name name-style="western"><surname>Herrmannsen</surname><given-names>AN</given-names></name></person-group> (<year>1847</year>) Indicis Generum Malacozoorum Primordia. Cassellis: Theodoria Fischeri, 717 pp.</mixed-citation></ref></ref-list></tp:taxon-treatment>
