# Supplementary material for: ﻿First records of Oxychilusalliarius and O.cellarius (Gastropoda, Stylommatophora, Oxychilidae) in Mexico: mtDNA identification and potential distributions
Source: Zookeys. 2025 Jan 28;1224:141–64. doi: 10.3897/zookeys.1224.129618 (PMC11795182; doi:10.3897/zookeys.1224.129618)
Supplement: XML Treatment for Oxychilus draparnaudi [file zookeys.1224.129618-treatment2.xml]

<!DOCTYPE tp:taxon-treatment
  PUBLIC "-//TaxonX//DTD Taxonomic Treatment Publishing DTD v0 20100105//EN" "tax-treatment-NSO.dtd">
<tp:taxon-treatment xmlns:tp="http://www.plazi.org/taxpub"><tp:treatment-meta><kwd-group><label>Taxon classification</label><kwd>
                <named-content content-type="kingdom">Animalia</named-content>
              </kwd><kwd>
                <named-content content-type="order">Stylommatophora</named-content>
              </kwd><kwd>
                <named-content content-type="family">Oxychilidae</named-content>
              </kwd></kwd-group><mixed-citation publication-type="journal"><person-group><name><surname>Trujillo-Díaz</surname><given-names>Ali Gabrielle</given-names></name><name><surname>Araiza-Gómez</surname><given-names>Victoria</given-names></name><name><surname>García-Román</surname><given-names>Jazmín</given-names></name><name><surname>Hernández-Domínguez</surname><given-names>José Luis</given-names></name><name><surname>Zúñiga</surname><given-names>Gerardo</given-names></name><name><surname>Naranjo-García</surname><given-names>Edna</given-names></name></person-group><article-title>﻿First records of <italic><tp:taxon-name><tp:taxon-name-part taxon-name-part-type="genus" reg="Oxychilus">Oxychilus</tp:taxon-name-part><tp:taxon-name-part taxon-name-part-type="species" reg="alliarius">alliarius</tp:taxon-name-part></tp:taxon-name></italic> and <italic><tp:taxon-name><tp:taxon-name-part taxon-name-part-type="genus" reg="Oxychilus">O.</tp:taxon-name-part><tp:taxon-name-part taxon-name-part-type="species" reg="cellarius">cellarius</tp:taxon-name-part></tp:taxon-name></italic> (<tp:taxon-name><tp:taxon-name-part taxon-name-part-type="class">Gastropoda</tp:taxon-name-part></tp:taxon-name>, <tp:taxon-name><tp:taxon-name-part taxon-name-part-type="order">Stylommatophora</tp:taxon-name-part></tp:taxon-name>, <tp:taxon-name><tp:taxon-name-part taxon-name-part-type="family">Oxychilidae</tp:taxon-name-part></tp:taxon-name>) in Mexico: mtDNA identification and potential distributions</article-title><source>Zookeys</source><day>28</day><month>01</month><year>2025</year><volume>1224</volume><fpage>141</fpage><lpage>164</lpage><pub-id pub-id-type="doi">10.3897/zookeys.1224.129618</pub-id></mixed-citation></tp:treatment-meta><tp:nomenclature><label>﻿</label><tp:taxon-name>
              <object-id xmlns:xlink="http://www.w3.org/1999/xlink" content-type="arpha" xlink:type="simple">7D49B29A-384A-5E86-9A58-32648A9D87CC</object-id>
              <tp:taxon-name-part taxon-name-part-type="genus" reg="Oxychilus">Oxychilus</tp:taxon-name-part>
              <tp:taxon-name-part taxon-name-part-type="species" reg="draparnaudi">draparnaudi</tp:taxon-name-part>
            </tp:taxon-name><tp:taxon-authority>(H. Beck, 1837)</tp:taxon-authority><xref ref-type="fig" rid="F4">Fig. 4</xref></tp:nomenclature><tp:treatment-sec sec-type="distribution" id="SECID0E6QAE"><title>Worldwide distribution.</title><p>Originally described from France, probably in the Montpellier area (<xref ref-type="bibr" rid="B26">Giusti and Manganelli 1997</xref>). Its native range includes western Europe and the western Mediterranean region (<xref ref-type="bibr" rid="B4">Barker 1999</xref>). It has spread to other parts of the world, including North America (<xref ref-type="bibr" rid="B23">Forsyth 2004</xref>) Russia, North and South Africa, Asia, Australia, and New Zealand (<xref ref-type="bibr" rid="B4">Barker 1999</xref>), Madeira (<xref ref-type="bibr" rid="B61">Seddon 2008</xref>), and Argentina (<xref ref-type="bibr" rid="B75">Virgillito and Miquel 2013</xref>).</p></tp:treatment-sec><tp:treatment-sec sec-type="distribution" id="SECID0E4RAE"><title>Distribution in Mexico.</title><p>Querétaro (Cadereyta de Montes), Tlaxcala (Atlihuetzia), State of Mexico (Tlalnepantla), <abbrev xmlns:xlink="http://www.w3.org/1999/xlink" xlink:title="Pedregal de San Ángel in Mexico City" id="ABBRID0EDSAE" xlink:type="simple">CDMX</abbrev> (Álvaro Obregón, Benito Juárez, Tlalpan). According to <xref ref-type="bibr" rid="B48">Morrone (2019)</xref>, localities belong to the Sierra Madre Oriental and Transmexican Volcanic Belt Province.</p></tp:treatment-sec><tp:treatment-sec sec-type="Diagnostic features" id="SECID0ELSAE"><title>Diagnostic features.</title><p>15 specimens were dissected. Anatomically, all of them displayed the genital features typical of <italic><tp:taxon-name><tp:taxon-name-part taxon-name-part-type="genus" reg="Oxychilus">O.</tp:taxon-name-part><tp:taxon-name-part taxon-name-part-type="species" reg="draparnaudi">draparnaudi</tp:taxon-name-part></tp:taxon-name></italic> as described by <xref ref-type="bibr" rid="B26">Giusti and Manganelli (1997)</xref>: a penis with a very slender proximal portion and a wider distal portion, both separated by a “bottle-neck” (= BS, i.e., a twisted duct or constriction) covered by a thin translucent sheath (Fig. <xref ref-type="fig" rid="F4">4D, G</xref>). Internally the proximal penis shows prominent papillae (Fig. <xref ref-type="fig" rid="F4">4F, I</xref>), while the distal penis shows four to five thin longitudinal internal folds (Fig. <xref ref-type="fig" rid="F4">4E, H</xref>).</p><fig id="F4" position="float" orientation="portrait"><object-id xmlns:xlink="http://www.w3.org/1999/xlink" content-type="doi" xlink:type="simple">10.3897/zookeys.1224.129618.figure4</object-id><object-id xmlns:xlink="http://www.w3.org/1999/xlink" content-type="arpha" xlink:type="simple">DA7DADD0-1899-5F85-8BDD-1E28ACF10891</object-id><label>Figure 4.</label><caption><p><italic><tp:taxon-name><tp:taxon-name-part taxon-name-part-type="genus" reg="Oxychilus">Oxychilus</tp:taxon-name-part><tp:taxon-name-part taxon-name-part-type="species" reg="draparnaudi">draparnaudi</tp:taxon-name-part></tp:taxon-name></italic> (<abbrev xmlns:xlink="http://www.w3.org/1999/xlink" content-type="institution" xlink:title="National Collection of Mollusks" id="ABBRID0E6TAE" xlink:type="simple">CNMO</abbrev> 8470 Cadereyta, Querétaro). <bold>A–C</bold> shell in apical, ventral, and apertural view <bold>D, G</bold> genitalia of <italic><tp:taxon-name><tp:taxon-name-part taxon-name-part-type="genus" reg="Oxychilus">O.</tp:taxon-name-part><tp:taxon-name-part taxon-name-part-type="species" reg="draparnaudi">draparnaudi</tp:taxon-name-part></tp:taxon-name></italic><bold>F, I</bold> internal ornamentation of the proximal penis <bold>E, H</bold> internal ornamentation of distal penis <bold>J, K</bold> live specimens. Abbreviations: BS bottleneck region, BC bursa copulatrix, DBC bursa duct, E epiphalus, F flagellum, P penis, POS prostatic portion of ovospermiduct, PR penial retractor, PS penial sheath, UOS uterine portion of ovospermiduct, V vagina, VD vas deferens, VG vaginal gland.</p></caption><graphic xmlns:xlink="http://www.w3.org/1999/xlink" xlink:href="zookeys-1224-141_article-129618__-g004.jpg" position="float" orientation="portrait" xlink:type="simple" id="oo_1236230.jpg"><uri content-type="original_file" xlink:type="simple">https://binary.pensoft.net/fig/1236230</uri></graphic></fig><p><bold><italic>Shell</italic></bold> discoidal (Fig. <xref ref-type="fig" rid="F4">4B, C</xref>) with a depressed spire (<xref ref-type="bibr" rid="B10">Burch 1962</xref>), thin, yellowish, shiny; shell surface generally smooth with fine growth lines most evident near the suture and few very fine spiral lines (Fig. <xref ref-type="fig" rid="F4">4A</xref>). Shell whorls: 5 ½ to 6. Umbilicus moderately wide, 1⁄6 of maximum shell diameter. Shell diameter 9–13 mm, shell height 3–6 mm (Fig. <xref ref-type="fig" rid="F7">7</xref>). Aperture width: 3.00–4.95 mm.</p><p><bold><italic>Radula</italic></bold> (<italic>n</italic> = 5) composed of 30 rows with ~ 25 teeth/row (Fig. <xref ref-type="fig" rid="F8">8A</xref>). Radular formula: C/3 + 2–3 L/3 + 0–1 LM/2 + 9–12 M/1.</p></tp:treatment-sec><tp:treatment-sec><!--Section generated to contain objects referenced in tp:taxon-treatment.--><fig id="F7" position="float" orientation="portrait"><object-id xmlns:xlink="http://www.w3.org/1999/xlink" content-type="doi" xlink:type="simple">10.3897/zookeys.1224.129618.figure7</object-id><object-id xmlns:xlink="http://www.w3.org/1999/xlink" content-type="arpha" xlink:type="simple">E040E90D-1F76-522C-BB0B-25698376FF9D</object-id><label>Figure 7.</label><caption><p>Shells of Mexican (from left to right) <italic><tp:taxon-name><tp:taxon-name-part taxon-name-part-type="genus" reg="Oxychilus">Oxychilus</tp:taxon-name-part><tp:taxon-name-part taxon-name-part-type="species" reg="alliarius">alliarius</tp:taxon-name-part></tp:taxon-name></italic> (<abbrev xmlns:xlink="http://www.w3.org/1999/xlink" content-type="institution" xlink:title="National Collection of Mollusks" id="ABBRID0EMDAG" xlink:type="simple">CNMO</abbrev> 8464 Teopancingo, Puebla, <italic><tp:taxon-name><tp:taxon-name-part taxon-name-part-type="genus" reg="Oxychilus">O.</tp:taxon-name-part><tp:taxon-name-part taxon-name-part-type="species" reg="cellarius">cellarius</tp:taxon-name-part></tp:taxon-name></italic> (<abbrev xmlns:xlink="http://www.w3.org/1999/xlink" content-type="institution" xlink:title="National Collection of Mollusks" id="ABBRID0E3DAG" xlink:type="simple">CNMO</abbrev> 3858 Tlalpan, <abbrev xmlns:xlink="http://www.w3.org/1999/xlink" xlink:title="Pedregal de San Ángel in Mexico City" id="ABBRID0EBEAG" xlink:type="simple">CDMX</abbrev>), and <italic><tp:taxon-name><tp:taxon-name-part taxon-name-part-type="genus" reg="Oxychilus">O.</tp:taxon-name-part><tp:taxon-name-part taxon-name-part-type="species" reg="draparnaudi">draparnaudi</tp:taxon-name-part></tp:taxon-name></italic> (<abbrev xmlns:xlink="http://www.w3.org/1999/xlink" content-type="institution" xlink:title="National Collection of Mollusks" id="ABBRID0EQEAG" xlink:type="simple">CNMO</abbrev> 8470 Cadereyta, Querétaro). <bold>A</bold> apical view <bold>B</bold> ventral view <bold>C</bold> apertural view.</p></caption><graphic xmlns:xlink="http://www.w3.org/1999/xlink" xlink:href="zookeys-1224-141_article-129618__-g007.jpg" position="float" orientation="portrait" xlink:type="simple" id="oo_1236233.jpg"><uri content-type="original_file" xlink:type="simple">https://binary.pensoft.net/fig/1236233</uri></graphic></fig><fig id="F8" position="float" orientation="portrait"><object-id xmlns:xlink="http://www.w3.org/1999/xlink" content-type="doi" xlink:type="simple">10.3897/zookeys.1224.129618.figure8</object-id><object-id xmlns:xlink="http://www.w3.org/1999/xlink" content-type="arpha" xlink:type="simple">7EFC509C-1850-5853-9568-D5798D557BF5</object-id><label>Figure 8.</label><caption><p>Radulae of Mexican. <bold>A</bold><italic><tp:taxon-name><tp:taxon-name-part taxon-name-part-type="genus" reg="Oxychilus">O.</tp:taxon-name-part><tp:taxon-name-part taxon-name-part-type="species" reg="draparnaudi">draparnaudi</tp:taxon-name-part></tp:taxon-name></italic> (<abbrev xmlns:xlink="http://www.w3.org/1999/xlink" content-type="institution" xlink:title="National Collection of Mollusks" id="ABBRID0ECGAG" xlink:type="simple">CNMO</abbrev> 8470 Cadereyta, Querétaro), <bold>B</bold><italic><tp:taxon-name><tp:taxon-name-part taxon-name-part-type="genus" reg="Oxychilus">O.</tp:taxon-name-part><tp:taxon-name-part taxon-name-part-type="species" reg="alliarius">alliarius</tp:taxon-name-part></tp:taxon-name></italic> (<abbrev xmlns:xlink="http://www.w3.org/1999/xlink" content-type="institution" xlink:title="National Collection of Mollusks" id="ABBRID0EUGAG" xlink:type="simple">CNMO</abbrev> 8464 Teopancingo, Puebla), and <bold>C.</bold><italic><tp:taxon-name><tp:taxon-name-part taxon-name-part-type="genus" reg="Oxychilus">O.</tp:taxon-name-part><tp:taxon-name-part taxon-name-part-type="species" reg="cellarius">cellarius</tp:taxon-name-part></tp:taxon-name></italic> (<abbrev xmlns:xlink="http://www.w3.org/1999/xlink" content-type="institution" xlink:title="National Collection of Mollusks" id="ABBRID0EGHAG" xlink:type="simple">CNMO</abbrev> 3858 Tlalpan, <abbrev xmlns:xlink="http://www.w3.org/1999/xlink" xlink:title="Pedregal de San Ángel in Mexico City" id="ABBRID0ELHAG" xlink:type="simple">CDMX</abbrev>). Abbreviations: DC central tooth, DL lateral teeth, DM marginal teeth.</p></caption><graphic xmlns:xlink="http://www.w3.org/1999/xlink" xlink:href="zookeys-1224-141_article-129618__-g008.jpg" position="float" orientation="portrait" xlink:type="simple" id="oo_1236234.jpg"><uri content-type="original_file" xlink:type="simple">https://binary.pensoft.net/fig/1236234</uri></graphic></fig></tp:treatment-sec><ref-list><ref id="B26"><mixed-citation xmlns:xlink="http://www.w3.org/1999/xlink" xlink:type="simple"><person-group><name name-style="western"><surname>Giusti</surname><given-names>F</given-names></name><name name-style="western"><surname>Manganelli</surname><given-names>G</given-names></name></person-group> (<year>1997</year>) <article-title>How to distinguish <italic><tp:taxon-name><tp:taxon-name-part taxon-name-part-type="genus">Oxychilus</tp:taxon-name-part><tp:taxon-name-part taxon-name-part-type="species">cellarius</tp:taxon-name-part></tp:taxon-name></italic> (Müller, 1774) easily from <italic><tp:taxon-name><tp:taxon-name-part taxon-name-part-type="genus">Oxychilus</tp:taxon-name-part><tp:taxon-name-part taxon-name-part-type="species">draparnaudi</tp:taxon-name-part></tp:taxon-name></italic> (Beck, 1837) (<tp:taxon-name><tp:taxon-name-part taxon-name-part-type="class">Gastropoda</tp:taxon-name-part></tp:taxon-name>, <tp:taxon-name><tp:taxon-name-part taxon-name-part-type="order">Stylommatophora</tp:taxon-name-part></tp:taxon-name>, <tp:taxon-name><tp:taxon-name-part taxon-name-part-type="family">Zonitidae</tp:taxon-name-part></tp:taxon-name>).</article-title><source>Basteria</source><volume>61</volume>: <fpage>43</fpage>–<lpage>56</lpage>. <ext-link xlink:href="https://natuurtijdschriften.nl/pub/597112" ext-link-type="uri" xlink:type="simple">https://natuurtijdschriften.nl/pub/597112</ext-link></mixed-citation></ref><ref id="B4"><mixed-citation xmlns:xlink="http://www.w3.org/1999/xlink" xlink:type="simple"><person-group><name name-style="western"><surname>Barker</surname><given-names>GM</given-names></name></person-group> (<year>1999</year>) <source>Naturalised terrestrial <tp:taxon-name><tp:taxon-name-part taxon-name-part-type="order">Stylommatophora</tp:taxon-name-part></tp:taxon-name> (<tp:taxon-name><tp:taxon-name-part taxon-name-part-type="phylum">Mollusca</tp:taxon-name-part></tp:taxon-name>: <tp:taxon-name><tp:taxon-name-part taxon-name-part-type="class">Gastropoda</tp:taxon-name-part></tp:taxon-name>).</source><publisher-name>Fauna of New Zealand</publisher-name>, <publisher-loc>Manaaki Whenua Press, Lincoln-New Zealand</publisher-loc>, <size units="page">253 pp</size>. <ext-link xlink:href="10.7931/J2/FNZ.38" ext-link-type="doi" xlink:type="simple">https://doi.org/10.7931/J2/FNZ.38</ext-link></mixed-citation></ref><ref id="B23"><mixed-citation xmlns:xlink="http://www.w3.org/1999/xlink" xlink:type="simple"><person-group><name name-style="western"><surname>Forsyth</surname><given-names>RG</given-names></name></person-group> (<year>2004</year>) Land snails of British Columbia. Royal British Columbia Museum, Victoria, British Columbia.</mixed-citation></ref><ref id="B61"><mixed-citation xmlns:xlink="http://www.w3.org/1999/xlink" xlink:type="simple"><person-group><name name-style="western"><surname>Seddon</surname><given-names>M</given-names></name></person-group> (<year>2008</year>) <article-title>The landsnails of Madeira. An illustrated compendium of the landsnails and slugs of the Madeiran archipelago. Studies in the biodiversity and systematics of terrestrial organisms from the National Museum of Wales.</article-title><source>Biotir Reports</source><volume>2</volume>: <fpage>1</fpage>–<lpage>204</lpage>.</mixed-citation></ref><ref id="B75"><mixed-citation xmlns:xlink="http://www.w3.org/1999/xlink" xlink:type="simple"><person-group><name name-style="western"><surname>Virgillito</surname><given-names>M</given-names></name><name name-style="western"><surname>Miquel</surname><given-names>S</given-names></name></person-group> (<year>2013</year>) <article-title>New records of exotic land snails and slugs in Argentina.</article-title><source>Revista del Museo Argentino de Ciencias Naturales</source><volume>15</volume>: <fpage>295</fpage>–<lpage>303</lpage>. <ext-link xlink:href="http://www.scielo.org.ar/scielo.php?script=sci_arttext&amp;pid=S1853-04002013000200011&amp;lng=es&amp;tlng=" ext-link-type="uri" xlink:type="simple">http://www.scielo.org.ar/scielo.php?script=sci_arttext&amp;pid=S1853-04002013000200011&amp;lng=es&amp;tlng=</ext-link>. <ext-link xlink:href="10.22179/REVMACN.15.186" ext-link-type="doi" xlink:type="simple">https://doi.org/10.22179/REVMACN.15.186</ext-link></mixed-citation></ref><ref id="B48"><mixed-citation xmlns:xlink="http://www.w3.org/1999/xlink" xlink:type="simple"><person-group><name name-style="western"><surname>Morrone</surname><given-names>JJ</given-names></name></person-group> (<year>2019</year>) <article-title>Regionalización biogeográfica y evolución biótica de México: encrucijada de la biodiversidad del Nuevo Mundo.</article-title><source>Revista Mexicana de Biodiversidad,</source><volume>90</volume>: <fpage>1</fpage>–<lpage>67</lpage>. <ext-link xlink:href="10.22201/ib.20078706e.2019.90.2980" ext-link-type="doi" xlink:type="simple">https://doi.org/10.22201/ib.20078706e.2019.90.2980</ext-link></mixed-citation></ref><ref id="B10"><mixed-citation xmlns:xlink="http://www.w3.org/1999/xlink" xlink:type="simple"><person-group><name name-style="western"><surname>Burch</surname><given-names>JB</given-names></name></person-group> (<year>1962</year>) <source>How to Know the Eastern Land Snails: Pictured-keys for Determining the Land Snails of the United States Occurring East of the Rocky Mountain Divide. Wm. C.</source><publisher-name>Brown Company Publishers</publisher-name>, <publisher-loc>Dubuque-Iowa</publisher-loc>, <size units="page">214 pp</size>. <ext-link xlink:href="https://babel.hathitrust.org/cgi/pt?id=mdp.39076006431519&amp;seq=5" ext-link-type="uri" xlink:type="simple">https://babel.hathitrust.org/cgi/pt?id=mdp.39076006431519&amp;seq=5</ext-link></mixed-citation></ref></ref-list></tp:taxon-treatment>
