# Supplementary material for: ﻿First records of Oxychilusalliarius and O.cellarius (Gastropoda, Stylommatophora, Oxychilidae) in Mexico: mtDNA identification and potential distributions
Source: Zookeys. 2025 Jan 28;1224:141–64. doi: 10.3897/zookeys.1224.129618 (PMC11795182; doi:10.3897/zookeys.1224.129618)
Supplement: XML Treatment for Oxychilus alliarius [file zookeys.1224.129618-treatment3.xml]

<!DOCTYPE tp:taxon-treatment
  PUBLIC "-//TaxonX//DTD Taxonomic Treatment Publishing DTD v0 20100105//EN" "tax-treatment-NSO.dtd">
<tp:taxon-treatment xmlns:tp="http://www.plazi.org/taxpub"><tp:treatment-meta><kwd-group><label>Taxon classification</label><kwd>
                <named-content content-type="kingdom">Animalia</named-content>
              </kwd><kwd>
                <named-content content-type="order">Stylommatophora</named-content>
              </kwd><kwd>
                <named-content content-type="family">Oxychilidae</named-content>
              </kwd></kwd-group><mixed-citation publication-type="journal"><person-group><name><surname>Trujillo-Díaz</surname><given-names>Ali Gabrielle</given-names></name><name><surname>Araiza-Gómez</surname><given-names>Victoria</given-names></name><name><surname>García-Román</surname><given-names>Jazmín</given-names></name><name><surname>Hernández-Domínguez</surname><given-names>José Luis</given-names></name><name><surname>Zúñiga</surname><given-names>Gerardo</given-names></name><name><surname>Naranjo-García</surname><given-names>Edna</given-names></name></person-group><article-title>﻿First records of <italic><tp:taxon-name><tp:taxon-name-part taxon-name-part-type="genus" reg="Oxychilus">Oxychilus</tp:taxon-name-part><tp:taxon-name-part taxon-name-part-type="species" reg="alliarius">alliarius</tp:taxon-name-part></tp:taxon-name></italic> and <italic><tp:taxon-name><tp:taxon-name-part taxon-name-part-type="genus" reg="Oxychilus">O.</tp:taxon-name-part><tp:taxon-name-part taxon-name-part-type="species" reg="cellarius">cellarius</tp:taxon-name-part></tp:taxon-name></italic> (<tp:taxon-name><tp:taxon-name-part taxon-name-part-type="class">Gastropoda</tp:taxon-name-part></tp:taxon-name>, <tp:taxon-name><tp:taxon-name-part taxon-name-part-type="order">Stylommatophora</tp:taxon-name-part></tp:taxon-name>, <tp:taxon-name><tp:taxon-name-part taxon-name-part-type="family">Oxychilidae</tp:taxon-name-part></tp:taxon-name>) in Mexico: mtDNA identification and potential distributions</article-title><source>Zookeys</source><day>28</day><month>01</month><year>2025</year><volume>1224</volume><fpage>141</fpage><lpage>164</lpage><pub-id pub-id-type="doi">10.3897/zookeys.1224.129618</pub-id></mixed-citation></tp:treatment-meta><tp:nomenclature><label>﻿</label><tp:taxon-name>
              <object-id xmlns:xlink="http://www.w3.org/1999/xlink" content-type="arpha" xlink:type="simple">D6758219-EAF1-544C-B2A5-B6D143D77CAD</object-id>
              <tp:taxon-name-part taxon-name-part-type="genus" reg="Oxychilus">Oxychilus</tp:taxon-name-part>
              <tp:taxon-name-part taxon-name-part-type="species" reg="alliarius">alliarius</tp:taxon-name-part>
            </tp:taxon-name><tp:taxon-authority>(J.S. Miller, 1822)</tp:taxon-authority><xref ref-type="fig" rid="F5">Fig. 5</xref></tp:nomenclature><tp:treatment-sec sec-type="distribution" id="SECID0ELXAE"><title>Worldwide distribution.</title><p>Originally described from the “Environs of Bristol”, England (<xref ref-type="bibr" rid="B45">Miller 1822</xref>). Its native distribution includes Iceland, Greenland (<xref ref-type="bibr" rid="B59">Roth and Sadeghian 2003</xref>), and Central and Western Europe (<xref ref-type="bibr" rid="B35">Horáčková and Juřičková 2009</xref>). It has been reported as introduced in Austria, Belgium, Denmark, Estonia, Finland, France, Germany, Great Britain, Greece, Czech Republic, Spain, and Portugal (<xref ref-type="bibr" rid="B35">Horáčková and Juřičková 2009</xref>; <xref ref-type="bibr" rid="B7">Borges et al. 2010</xref>; <xref ref-type="bibr" rid="B18">De Oliveira and Altonaga 2010</xref>; <xref ref-type="bibr" rid="B57">IUCN Red List 2017</xref>), and spread to Hawaii (<xref ref-type="bibr" rid="B15">Cowie 1997</xref>), Tasmania (<xref ref-type="bibr" rid="B38">Kershaw 1991</xref>), South Atlantic (<xref ref-type="bibr" rid="B55">Preece 2001</xref>), North America (<xref ref-type="bibr" rid="B23">Forsyth 2004</xref>), Colorado, the Pacific coast states (<xref ref-type="bibr" rid="B59">Roth and Sadeghian 2003</xref>), South America (<xref ref-type="bibr" rid="B33">Hausdorf 2002</xref>), Chile (<xref ref-type="bibr" rid="B11">Cádiz et al. 2013</xref>), Sri Lanka (<xref ref-type="bibr" rid="B50">Naggs et al. 2003</xref>), Madeira (<xref ref-type="bibr" rid="B61">Seddon 2008</xref>), and the Philippines (<xref ref-type="bibr" rid="B71">Tañan and Sumaya 2024</xref>).</p></tp:treatment-sec><tp:treatment-sec sec-type="distribution" id="SECID0EVZAE"><title>Distribution in Mexico.</title><p>Puebla (Teopancingo), Transmexican Volcanic Belt Province.</p></tp:treatment-sec><tp:treatment-sec sec-type="Diagnostic features" id="SECID0E1ZAE"><title>Diagnostic features.</title><p>Two specimens were dissected. The proximal part of the penis is initially wider and then gradually becomes distally narrower as described by <xref ref-type="bibr" rid="B27">Giusti and Manganelli (2002)</xref> (Fig. <xref ref-type="fig" rid="F5">5D, G</xref>). Internally the proximal (Fig. <xref ref-type="fig" rid="F5">5E, H</xref>) and distal penis show 2–4, thin, slightly undulating, longitudinal folds that seem to be a continuation of one another, but never showing lateral branching or assuming a papilla-like shape (Fig. <xref ref-type="fig" rid="F5">5F, I</xref>).</p><fig id="F5" position="float" orientation="portrait"><object-id xmlns:xlink="http://www.w3.org/1999/xlink" content-type="doi" xlink:type="simple">10.3897/zookeys.1224.129618.figure5</object-id><object-id xmlns:xlink="http://www.w3.org/1999/xlink" content-type="arpha" xlink:type="simple">16A59DA7-E2D6-5369-8C29-02DD92B9EC37</object-id><label>Figure 5.</label><caption><p><italic><tp:taxon-name><tp:taxon-name-part taxon-name-part-type="genus" reg="Oxychilus">Oxychilus</tp:taxon-name-part><tp:taxon-name-part taxon-name-part-type="species" reg="alliarius">alliarius</tp:taxon-name-part></tp:taxon-name></italic> (<abbrev xmlns:xlink="http://www.w3.org/1999/xlink" content-type="institution" xlink:title="National Collection of Mollusks" id="ABBRID0ED2AE" xlink:type="simple">CNMO</abbrev> 8464 Teopancingo, Puebla). <bold>A–C</bold> shell in apical, ventral and apertural view <bold>D</bold>, <bold>G</bold> genitalia of <italic><tp:taxon-name><tp:taxon-name-part taxon-name-part-type="genus" reg="Oxychilus">O.</tp:taxon-name-part><tp:taxon-name-part taxon-name-part-type="species" reg="alliarius">alliarius</tp:taxon-name-part></tp:taxon-name></italic><bold>E, H</bold> internal ornamentation of the proximal penis <bold>F, I</bold> internal ornamentation of the distal penis. Abbreviations: BC bursa copulatrix, DBC bursa duct, E epiphalus, F flagellum, P penis, POS prostatic portion of the ovospermiduct, PR penial retractor muscle, PS penial sheath, UOS uterine portion of the ovospermiduct, VG vaginal gland, VD vas deferens.</p></caption><graphic xmlns:xlink="http://www.w3.org/1999/xlink" xlink:href="zookeys-1224-141_article-129618__-g005.jpg" position="float" orientation="portrait" xlink:type="simple" id="oo_1236231.jpg"><uri content-type="original_file" xlink:type="simple">https://binary.pensoft.net/fig/1236231</uri></graphic></fig><p><bold><italic>Shell</italic></bold> discoidal, depressed, slightly convex above, compressed below, thin, semitransparent, variably shiny, yellowish to yellowish-brown, opalescent below (Fig. <xref ref-type="fig" rid="F5">5B, C</xref>); surface fairly smooth, with fainter growth lines more pronounced at sutures and very fine, wavy, spiral lines (Fig. <xref ref-type="fig" rid="F5">5A</xref>); aperture oval, oblique. Shell whorls: 4–4½. Umbilicus is rather broad, ~ 1⁄6 of maximum shell diameter. Shell dimensions: 6–9 mm diameter, 3–4 mm height (Fig. <xref ref-type="fig" rid="F7">7</xref>). Aperture width: 2–4 mm.</p><p><bold><italic>Radula</italic></bold> (<italic>n</italic> = 3) composed of~ 35 rows with 25–31 teeth/row (Fig. <xref ref-type="fig" rid="F8">8B</xref>). Radular formula: C/3 + 2–3 L/3 + 0–1 LM/2 + 9–13 M/1.</p></tp:treatment-sec><tp:treatment-sec><!--Section generated to contain objects referenced in tp:taxon-treatment.--><fig id="F7" position="float" orientation="portrait"><object-id xmlns:xlink="http://www.w3.org/1999/xlink" content-type="doi" xlink:type="simple">10.3897/zookeys.1224.129618.figure7</object-id><object-id xmlns:xlink="http://www.w3.org/1999/xlink" content-type="arpha" xlink:type="simple">E040E90D-1F76-522C-BB0B-25698376FF9D</object-id><label>Figure 7.</label><caption><p>Shells of Mexican (from left to right) <italic><tp:taxon-name><tp:taxon-name-part taxon-name-part-type="genus" reg="Oxychilus">Oxychilus</tp:taxon-name-part><tp:taxon-name-part taxon-name-part-type="species" reg="alliarius">alliarius</tp:taxon-name-part></tp:taxon-name></italic> (<abbrev xmlns:xlink="http://www.w3.org/1999/xlink" content-type="institution" xlink:title="National Collection of Mollusks" id="ABBRID0EMDAG" xlink:type="simple">CNMO</abbrev> 8464 Teopancingo, Puebla, <italic><tp:taxon-name><tp:taxon-name-part taxon-name-part-type="genus" reg="Oxychilus">O.</tp:taxon-name-part><tp:taxon-name-part taxon-name-part-type="species" reg="cellarius">cellarius</tp:taxon-name-part></tp:taxon-name></italic> (<abbrev xmlns:xlink="http://www.w3.org/1999/xlink" content-type="institution" xlink:title="National Collection of Mollusks" id="ABBRID0E3DAG" xlink:type="simple">CNMO</abbrev> 3858 Tlalpan, <abbrev xmlns:xlink="http://www.w3.org/1999/xlink" xlink:title="Pedregal de San Ángel in Mexico City" id="ABBRID0EBEAG" xlink:type="simple">CDMX</abbrev>), and <italic><tp:taxon-name><tp:taxon-name-part taxon-name-part-type="genus" reg="Oxychilus">O.</tp:taxon-name-part><tp:taxon-name-part taxon-name-part-type="species" reg="draparnaudi">draparnaudi</tp:taxon-name-part></tp:taxon-name></italic> (<abbrev xmlns:xlink="http://www.w3.org/1999/xlink" content-type="institution" xlink:title="National Collection of Mollusks" id="ABBRID0EQEAG" xlink:type="simple">CNMO</abbrev> 8470 Cadereyta, Querétaro). <bold>A</bold> apical view <bold>B</bold> ventral view <bold>C</bold> apertural view.</p></caption><graphic xmlns:xlink="http://www.w3.org/1999/xlink" xlink:href="zookeys-1224-141_article-129618__-g007.jpg" position="float" orientation="portrait" xlink:type="simple" id="oo_1236233.jpg"><uri content-type="original_file" xlink:type="simple">https://binary.pensoft.net/fig/1236233</uri></graphic></fig><fig id="F8" position="float" orientation="portrait"><object-id xmlns:xlink="http://www.w3.org/1999/xlink" content-type="doi" xlink:type="simple">10.3897/zookeys.1224.129618.figure8</object-id><object-id xmlns:xlink="http://www.w3.org/1999/xlink" content-type="arpha" xlink:type="simple">7EFC509C-1850-5853-9568-D5798D557BF5</object-id><label>Figure 8.</label><caption><p>Radulae of Mexican. <bold>A</bold><italic><tp:taxon-name><tp:taxon-name-part taxon-name-part-type="genus" reg="Oxychilus">O.</tp:taxon-name-part><tp:taxon-name-part taxon-name-part-type="species" reg="draparnaudi">draparnaudi</tp:taxon-name-part></tp:taxon-name></italic> (<abbrev xmlns:xlink="http://www.w3.org/1999/xlink" content-type="institution" xlink:title="National Collection of Mollusks" id="ABBRID0ECGAG" xlink:type="simple">CNMO</abbrev> 8470 Cadereyta, Querétaro), <bold>B</bold><italic><tp:taxon-name><tp:taxon-name-part taxon-name-part-type="genus" reg="Oxychilus">O.</tp:taxon-name-part><tp:taxon-name-part taxon-name-part-type="species" reg="alliarius">alliarius</tp:taxon-name-part></tp:taxon-name></italic> (<abbrev xmlns:xlink="http://www.w3.org/1999/xlink" content-type="institution" xlink:title="National Collection of Mollusks" id="ABBRID0EUGAG" xlink:type="simple">CNMO</abbrev> 8464 Teopancingo, Puebla), and <bold>C.</bold><italic><tp:taxon-name><tp:taxon-name-part taxon-name-part-type="genus" reg="Oxychilus">O.</tp:taxon-name-part><tp:taxon-name-part taxon-name-part-type="species" reg="cellarius">cellarius</tp:taxon-name-part></tp:taxon-name></italic> (<abbrev xmlns:xlink="http://www.w3.org/1999/xlink" content-type="institution" xlink:title="National Collection of Mollusks" id="ABBRID0EGHAG" xlink:type="simple">CNMO</abbrev> 3858 Tlalpan, <abbrev xmlns:xlink="http://www.w3.org/1999/xlink" xlink:title="Pedregal de San Ángel in Mexico City" id="ABBRID0ELHAG" xlink:type="simple">CDMX</abbrev>). Abbreviations: DC central tooth, DL lateral teeth, DM marginal teeth.</p></caption><graphic xmlns:xlink="http://www.w3.org/1999/xlink" xlink:href="zookeys-1224-141_article-129618__-g008.jpg" position="float" orientation="portrait" xlink:type="simple" id="oo_1236234.jpg"><uri content-type="original_file" xlink:type="simple">https://binary.pensoft.net/fig/1236234</uri></graphic></fig></tp:treatment-sec><ref-list><ref id="B45"><mixed-citation xmlns:xlink="http://www.w3.org/1999/xlink" xlink:type="simple"><person-group><name name-style="western"><surname>Miller</surname><given-names>JS</given-names></name></person-group> (<year>1822</year>) <article-title>A list of the freshwater and land shells occurring in the environment of Bristol, with observations.</article-title><source>Annals of Philosophy</source><volume>3</volume>: <fpage>376</fpage>–<lpage>381</lpage>. <ext-link xlink:href="https://www.biodiversitylibrary.org/page/2498134" ext-link-type="uri" xlink:type="simple">https://www.biodiversitylibrary.org/page/2498134</ext-link></mixed-citation></ref><ref id="B59"><mixed-citation xmlns:xlink="http://www.w3.org/1999/xlink" xlink:type="simple"><person-group><name name-style="western"><surname>Roth</surname><given-names>B</given-names></name><name name-style="western"><surname>Sadeghian</surname><given-names>PS</given-names></name></person-group> (<year>2003</year>) Checklist of the land snails and slugs of California. Santa Barbara Museum of Natural History, Santa Barbara, CA, 81.</mixed-citation></ref><ref id="B35"><mixed-citation xmlns:xlink="http://www.w3.org/1999/xlink" xlink:type="simple"><person-group><name name-style="western"><surname>Horáčková</surname><given-names>J</given-names></name><name name-style="western"><surname>Juřičková</surname><given-names>L</given-names></name></person-group> (<year>2009</year>) <article-title>A new record of <italic><tp:taxon-name><tp:taxon-name-part taxon-name-part-type="genus">Oxychilus</tp:taxon-name-part><tp:taxon-name-part taxon-name-part-type="species">alliarius</tp:taxon-name-part></tp:taxon-name></italic> (<tp:taxon-name><tp:taxon-name-part taxon-name-part-type="class">Gastropoda</tp:taxon-name-part></tp:taxon-name>: <tp:taxon-name><tp:taxon-name-part taxon-name-part-type="family">Zonitidae</tp:taxon-name-part></tp:taxon-name>) with the species distribution in the Czech Republic.</article-title><source>Malacologica Bohemoslovaca</source><volume>8</volume>: <fpage>63</fpage>–<lpage>65</lpage>. <ext-link xlink:href="10.5817/MaB2009-8-63" ext-link-type="doi" xlink:type="simple">https://doi.org/10.5817/MaB2009-8-63</ext-link></mixed-citation></ref><ref id="B7"><mixed-citation xmlns:xlink="http://www.w3.org/1999/xlink" xlink:type="simple"><person-group><name name-style="western"><surname>Borges</surname><given-names>PAV</given-names></name><name name-style="western"><surname>Bried</surname><given-names>J</given-names></name><name name-style="western"><surname>Costa</surname><given-names>A</given-names></name><name name-style="western"><surname>Cunha</surname><given-names>R</given-names></name><name name-style="western"><surname>Gabriel</surname><given-names>R</given-names></name><name name-style="western"><surname>Gonçalves</surname><given-names>V</given-names></name><name name-style="western"><surname>Martins</surname><given-names>AF</given-names></name><name name-style="western"><surname>Melo</surname><given-names>I</given-names></name><name name-style="western"><surname>Parente</surname><given-names>M</given-names></name><name name-style="western"><surname>Raposeiro</surname><given-names>P</given-names></name><name name-style="western"><surname>Rodrigues</surname><given-names>P</given-names></name><name name-style="western"><surname>Santos</surname><given-names>RS</given-names></name><name name-style="western"><surname>Silva</surname><given-names>L</given-names></name><name name-style="western"><surname>Vieira</surname><given-names>P</given-names></name><name name-style="western"><surname>Vieira</surname><given-names>V</given-names></name><name name-style="western"><surname>Mendonça</surname><given-names>E</given-names></name><name name-style="western"><surname>Boieiro</surname><given-names>M</given-names></name></person-group> (<year>2010</year>) <article-title>Description of the terrestrial and marine Azorean biodiversity.</article-title> In: <person-group><name name-style="western"><surname>Borges</surname><given-names>PAV</given-names></name><name name-style="western"><surname>Costa</surname><given-names>A</given-names></name><name name-style="western"><surname>Cunha</surname><given-names>R</given-names></name><name name-style="western"><surname>Gabriel</surname><given-names>R</given-names></name><name name-style="western"><surname>Gonçalves</surname><given-names>V</given-names></name><name name-style="western"><surname>Martins</surname><given-names>AF</given-names></name><name name-style="western"><surname>Melo</surname><given-names>I</given-names></name><name name-style="western"><surname>Parente</surname><given-names>M</given-names></name><name name-style="western"><surname>Raposeiro</surname><given-names>P</given-names></name><name name-style="western"><surname>Rodrigues</surname><given-names>P</given-names></name><name name-style="western"><surname>Santos</surname><given-names>RS</given-names></name><name name-style="western"><surname>Silva</surname><given-names>L</given-names></name><name name-style="western"><surname>Vieira</surname><given-names>P</given-names></name><name name-style="western"><surname>Vieira</surname><given-names>V</given-names></name></person-group> (<role>Eds</role>) <issue-title>List of molluscs (Mollusca).</issue-title><source>Princípia, Cascais</source>, <fpage>169</fpage>–<lpage>177</lpage>. <ext-link xlink:href="https://islandlab.uac.pt/fotos/publicacoes/publicacoes_Listagem_ml.pdf" ext-link-type="uri" xlink:type="simple">https://islandlab.uac.pt/fotos/publicacoes/publicacoes_Listagem_ml.pdf</ext-link></mixed-citation></ref><ref id="B18"><mixed-citation xmlns:xlink="http://www.w3.org/1999/xlink" xlink:type="simple"><person-group><name name-style="western"><surname>De Oliveira</surname><given-names>A</given-names></name><name name-style="western"><surname>Altonaga</surname><given-names>K</given-names></name></person-group> (<year>2010</year>) <article-title>Materiais para o estudo da malacofauna não-marinha de Portugal. 10. <tp:taxon-name><tp:taxon-name-part taxon-name-part-type="genus">Oxychilus</tp:taxon-name-part> (<tp:taxon-name-part taxon-name-part-type="subgenus">Ortizius</tp:taxon-name-part>) <tp:taxon-name-part taxon-name-part-type="species">alliarius</tp:taxon-name-part></tp:taxon-name> (Miller, 1822) e <tp:taxon-name><tp:taxon-name-part taxon-name-part-type="genus">Oxychilus</tp:taxon-name-part> (<tp:taxon-name-part taxon-name-part-type="subgenus">Oxychilus</tp:taxon-name-part>) <tp:taxon-name-part taxon-name-part-type="species">cellarius</tp:taxon-name-part></tp:taxon-name> (Müller O.F., 1774) <tp:taxon-name><tp:taxon-name-part taxon-name-part-type="infraclass">Pulmonata</tp:taxon-name-part></tp:taxon-name>, <tp:taxon-name><tp:taxon-name-part taxon-name-part-type="family">Oxychilidae</tp:taxon-name-part></tp:taxon-name>).</article-title><source>Noticiario de la Sociedad Española de Malacología</source><volume>54</volume>: <fpage>46</fpage>–<lpage>47</lpage>.</mixed-citation></ref><ref id="B57"><mixed-citation xmlns:xlink="http://www.w3.org/1999/xlink" xlink:type="simple">IUCN (<year>2017</year>) IUCN Red List, <italic><tp:taxon-name><tp:taxon-name-part taxon-name-part-type="genus">Oxychilus</tp:taxon-name-part><tp:taxon-name-part taxon-name-part-type="species">alliarius</tp:taxon-name-part></tp:taxon-name></italic>. The IUCN Red List of Threatened Species 2017: e.T171258A1323544.</mixed-citation></ref><ref id="B15"><mixed-citation xmlns:xlink="http://www.w3.org/1999/xlink" xlink:type="simple"><person-group><name name-style="western"><surname>Cowie</surname><given-names>RH</given-names></name></person-group> (<year>1997</year>) <article-title>Catalog and bibliography of the nonindigenous nonmarine snails and slugs of the Hawaiian Islands.</article-title><source>Bishop Museum Occasional Papers</source><volume>50</volume>: <fpage>1</fpage>–<lpage>66</lpage>. <ext-link xlink:href="https://www.cabidigitallibrary.org/doi/full/10.5555/19971109211" ext-link-type="uri" xlink:type="simple">https://www.cabidigitallibrary.org/doi/full/10.5555/19971109211</ext-link></mixed-citation></ref><ref id="B38"><mixed-citation xmlns:xlink="http://www.w3.org/1999/xlink" xlink:type="simple"><person-group><name name-style="western"><surname>Kershaw</surname><given-names>RC</given-names></name></person-group> (<year>1991</year>) <source>Snail and slug pests of Tasmania.</source><publisher-name>Queen Victoria Museum and Art Gallery</publisher-name>, <publisher-loc>Launceston</publisher-loc>, <size units="page">67 pp</size>.</mixed-citation></ref><ref id="B55"><mixed-citation xmlns:xlink="http://www.w3.org/1999/xlink" xlink:type="simple"><person-group><name name-style="western"><surname>Preece</surname><given-names>RC</given-names></name></person-group> (<year>2001</year>) <article-title>Introduced land molluscs on the islands of the Tristan da Cunha—Gough group (South Atlantic).</article-title><source>Journal of Conchology</source><volume>37</volume>: <fpage>253</fpage>–<lpage>259</lpage>. <ext-link xlink:href="10.5962/p.408084" ext-link-type="doi" xlink:type="simple">https://doi.org/10.5962/p.408084</ext-link></mixed-citation></ref><ref id="B23"><mixed-citation xmlns:xlink="http://www.w3.org/1999/xlink" xlink:type="simple"><person-group><name name-style="western"><surname>Forsyth</surname><given-names>RG</given-names></name></person-group> (<year>2004</year>) Land snails of British Columbia. Royal British Columbia Museum, Victoria, British Columbia.</mixed-citation></ref><ref id="B33"><mixed-citation xmlns:xlink="http://www.w3.org/1999/xlink" xlink:type="simple"><person-group><name name-style="western"><surname>Hausdorf</surname><given-names>B</given-names></name></person-group> (<year>2002</year>) <article-title>Introduced land snails and slugs in Columbia.</article-title><source>Journal of Molluscan Studies</source><volume>68</volume>: <fpage>127</fpage>–<lpage>131</lpage>. <ext-link xlink:href="10.1093/mollus/68.2.127" ext-link-type="doi" xlink:type="simple">https://doi.org/10.1093/mollus/68.2.127</ext-link></mixed-citation></ref><ref id="B11"><mixed-citation xmlns:xlink="http://www.w3.org/1999/xlink" xlink:type="simple"><person-group><name name-style="western"><surname>Cádiz</surname><given-names>F</given-names></name><name name-style="western"><surname>Cádiz</surname><given-names>D</given-names></name><name name-style="western"><surname>Grau</surname><given-names>J</given-names></name></person-group> (<year>2013</year>) <article-title>An invasive predatory snail <italic><tp:taxon-name><tp:taxon-name-part taxon-name-part-type="genus">Oxychilus</tp:taxon-name-part><tp:taxon-name-part taxon-name-part-type="species">alliarius</tp:taxon-name-part></tp:taxon-name></italic> (Miller, 1822) (<tp:taxon-name><tp:taxon-name-part taxon-name-part-type="order">Stylommatophora</tp:taxon-name-part></tp:taxon-name>: <tp:taxon-name><tp:taxon-name-part taxon-name-part-type="family">Zonitidae</tp:taxon-name-part></tp:taxon-name>) threatens the native malacofauna of continental Chile: a morphological and molecular confirmation.</article-title><source>Studies on Neotropical Fauna and Environment</source><volume>48</volume>: <fpage>119</fpage>–<lpage>124</lpage>. <ext-link xlink:href="10.1080/01650521.2013.843910" ext-link-type="doi" xlink:type="simple">https://doi.org/10.1080/01650521.2013.843910</ext-link></mixed-citation></ref><ref id="B50"><mixed-citation xmlns:xlink="http://www.w3.org/1999/xlink" xlink:type="simple"><person-group><name name-style="western"><surname>Naggs</surname><given-names>F</given-names></name><name name-style="western"><surname>Raheem</surname><given-names>DC</given-names></name><name name-style="western"><surname>Mordan</surname><given-names>PB</given-names></name><name name-style="western"><surname>Grimm</surname><given-names>B</given-names></name><name name-style="western"><surname>Ranawana</surname><given-names>KB</given-names></name><name name-style="western"><surname>Kumburegama</surname><given-names>NPS</given-names></name></person-group> (<year>2003</year>) Ancient relicts and contemporary exotics: faunal change and survivorship in Sri Lanka’s snail fauna. In Slugs and snails: agricultural, veterinary and environmental perspectives, 103–108.</mixed-citation></ref><ref id="B61"><mixed-citation xmlns:xlink="http://www.w3.org/1999/xlink" xlink:type="simple"><person-group><name name-style="western"><surname>Seddon</surname><given-names>M</given-names></name></person-group> (<year>2008</year>) <article-title>The landsnails of Madeira. An illustrated compendium of the landsnails and slugs of the Madeiran archipelago. Studies in the biodiversity and systematics of terrestrial organisms from the National Museum of Wales.</article-title><source>Biotir Reports</source><volume>2</volume>: <fpage>1</fpage>–<lpage>204</lpage>.</mixed-citation></ref><ref id="B71"><mixed-citation xmlns:xlink="http://www.w3.org/1999/xlink" xlink:type="simple"><person-group><name name-style="western"><surname>Tañan</surname><given-names>VB</given-names></name><name name-style="western"><surname>Sumaya</surname><given-names>NHN</given-names></name></person-group> (<year>2024</year>) <article-title>Bio-inventory of terrestrial gastropod species in Northern Mindanao, Philippines.</article-title><source>Biodiversitas,</source><volume>25</volume>: <fpage>3391</fpage>–<lpage>3402</lpage>. <ext-link xlink:href="10.13057/biodiv/d251001" ext-link-type="doi" xlink:type="simple">https://doi.org/10.13057/biodiv/d251001</ext-link></mixed-citation></ref><ref id="B27"><mixed-citation xmlns:xlink="http://www.w3.org/1999/xlink" xlink:type="simple"><person-group><name name-style="western"><surname>Giusti</surname><given-names>F</given-names></name><name name-style="western"><surname>Manganelli</surname><given-names>G</given-names></name></person-group> (<year>2002</year>) <article-title>Redescription of two west European <italic><tp:taxon-name><tp:taxon-name-part taxon-name-part-type="genus">Oxychilus</tp:taxon-name-part></tp:taxon-name></italic> species: <italic><tp:taxon-name><tp:taxon-name-part taxon-name-part-type="genus">O.</tp:taxon-name-part><tp:taxon-name-part taxon-name-part-type="species">alliarius</tp:taxon-name-part></tp:taxon-name></italic> (Miller, 1822) and <italic><tp:taxon-name><tp:taxon-name-part taxon-name-part-type="genus">O.</tp:taxon-name-part><tp:taxon-name-part taxon-name-part-type="species">helveticus</tp:taxon-name-part></tp:taxon-name></italic> (Blum, 1881), and notes on the systematics of, <italic><tp:taxon-name><tp:taxon-name-part taxon-name-part-type="genus">Oxychilus</tp:taxon-name-part></tp:taxon-name></italic> Fitzinger, 1833 (<tp:taxon-name><tp:taxon-name-part taxon-name-part-type="class">Gastropoda</tp:taxon-name-part></tp:taxon-name>: <tp:taxon-name><tp:taxon-name-part taxon-name-part-type="infraclass">Pulmonata</tp:taxon-name-part></tp:taxon-name>: <tp:taxon-name><tp:taxon-name-part taxon-name-part-type="family">Zonitidae</tp:taxon-name-part></tp:taxon-name>).</article-title><source>Journal of Conchology</source><volume>37</volume>: <fpage>455</fpage>–<lpage>476</lpage>. <ext-link xlink:href="10.5962/p.408196" ext-link-type="doi" xlink:type="simple">https://doi.org/10.5962/p.408196</ext-link></mixed-citation></ref></ref-list></tp:taxon-treatment>
