# Supplementary material for: ﻿First records of Oxychilusalliarius and O.cellarius (Gastropoda, Stylommatophora, Oxychilidae) in Mexico: mtDNA identification and potential distributions
Source: Zookeys. 2025 Jan 28;1224:141–64. doi: 10.3897/zookeys.1224.129618 (PMC11795182; doi:10.3897/zookeys.1224.129618)
Supplement: XML Treatment for Oxychilus cellarius [file zookeys.1224.129618-treatment4.xml]

<!DOCTYPE tp:taxon-treatment
  PUBLIC "-//TaxonX//DTD Taxonomic Treatment Publishing DTD v0 20100105//EN" "tax-treatment-NSO.dtd">
<tp:taxon-treatment xmlns:tp="http://www.plazi.org/taxpub"><tp:treatment-meta><kwd-group><label>Taxon classification</label><kwd>
                <named-content content-type="kingdom">Animalia</named-content>
              </kwd><kwd>
                <named-content content-type="order">Stylommatophora</named-content>
              </kwd><kwd>
                <named-content content-type="family">Oxychilidae</named-content>
              </kwd></kwd-group><mixed-citation publication-type="journal"><person-group><name><surname>Trujillo-Díaz</surname><given-names>Ali Gabrielle</given-names></name><name><surname>Araiza-Gómez</surname><given-names>Victoria</given-names></name><name><surname>García-Román</surname><given-names>Jazmín</given-names></name><name><surname>Hernández-Domínguez</surname><given-names>José Luis</given-names></name><name><surname>Zúñiga</surname><given-names>Gerardo</given-names></name><name><surname>Naranjo-García</surname><given-names>Edna</given-names></name></person-group><article-title>﻿First records of <italic><tp:taxon-name><tp:taxon-name-part taxon-name-part-type="genus" reg="Oxychilus">Oxychilus</tp:taxon-name-part><tp:taxon-name-part taxon-name-part-type="species" reg="alliarius">alliarius</tp:taxon-name-part></tp:taxon-name></italic> and <italic><tp:taxon-name><tp:taxon-name-part taxon-name-part-type="genus" reg="Oxychilus">O.</tp:taxon-name-part><tp:taxon-name-part taxon-name-part-type="species" reg="cellarius">cellarius</tp:taxon-name-part></tp:taxon-name></italic> (<tp:taxon-name><tp:taxon-name-part taxon-name-part-type="class">Gastropoda</tp:taxon-name-part></tp:taxon-name>, <tp:taxon-name><tp:taxon-name-part taxon-name-part-type="order">Stylommatophora</tp:taxon-name-part></tp:taxon-name>, <tp:taxon-name><tp:taxon-name-part taxon-name-part-type="family">Oxychilidae</tp:taxon-name-part></tp:taxon-name>) in Mexico: mtDNA identification and potential distributions</article-title><source>Zookeys</source><day>28</day><month>01</month><year>2025</year><volume>1224</volume><fpage>141</fpage><lpage>164</lpage><pub-id pub-id-type="doi">10.3897/zookeys.1224.129618</pub-id></mixed-citation></tp:treatment-meta><tp:nomenclature><label>﻿</label><tp:taxon-name>
              <object-id xmlns:xlink="http://www.w3.org/1999/xlink" content-type="arpha" xlink:type="simple">96273467-2318-5FD5-AB5B-7DC8114DD428</object-id>
              <tp:taxon-name-part taxon-name-part-type="genus" reg="Oxychilus">Oxychilus</tp:taxon-name-part>
              <tp:taxon-name-part taxon-name-part-type="species" reg="cellarius">cellarius</tp:taxon-name-part>
            </tp:taxon-name><tp:taxon-authority>(O.F. Müller, 1774)</tp:taxon-authority><xref ref-type="fig" rid="F6">Fig. 6</xref></tp:nomenclature><tp:treatment-sec sec-type="distribution" id="SECID0EL5AE"><title>Worldwide distribution.</title><p>Originally described from a wine cellar in Copenhagen (<xref ref-type="bibr" rid="B49">Müller 1774</xref>). Its native range includes northern and western Europe (<xref ref-type="bibr" rid="B35">Horáčková and Juřičková 2009</xref>), Asia Minor, and North Africa (<xref ref-type="bibr" rid="B59">Roth and Sadeghian 2003</xref>). It has been introduced into Tasmania (<xref ref-type="bibr" rid="B38">Kershaw 1991</xref>), Greenland, North America (<xref ref-type="bibr" rid="B23">Forsyth 2004</xref>), St Helena, South Africa, Chile (<xref ref-type="bibr" rid="B68">Stuardo and Vega 1985</xref>), Hawaii (<xref ref-type="bibr" rid="B15">Cowie 1997</xref>), Australia and New Zealand (<xref ref-type="bibr" rid="B4">Barker 1999</xref>).</p></tp:treatment-sec><tp:treatment-sec sec-type="distribution" id="SECID0ER6AE"><title>Distribution in Mexico.</title><p><abbrev xmlns:xlink="http://www.w3.org/1999/xlink" xlink:title="Pedregal de San Ángel in Mexico City" id="ABBRID0EX6AE" xlink:type="simple">CDMX</abbrev> (Tlalpan).</p></tp:treatment-sec><tp:treatment-sec sec-type="Diagnostic features" id="SECID0E26AE"><title>Diagnostic features.</title><p>Two specimens were dissected. The penis is cylindrical with a relatively constant width in the middle portion (Fig. <xref ref-type="fig" rid="F6">6D, G</xref>). Internally the proximal penis shows small, evenly distributed papillae that tend to be joined together in rows which occasionally form undulating folds (Fig. <xref ref-type="fig" rid="F6">6F, I</xref>). The distal penis presents four, thin, internal folds (Fig. <xref ref-type="fig" rid="F6">6E, H</xref>).</p><fig id="F6" position="float" orientation="portrait"><object-id xmlns:xlink="http://www.w3.org/1999/xlink" content-type="doi" xlink:type="simple">10.3897/zookeys.1224.129618.figure6</object-id><object-id xmlns:xlink="http://www.w3.org/1999/xlink" content-type="arpha" xlink:type="simple">B498D729-0DD7-5D22-A53D-29777A666226</object-id><label>Figure 6.</label><caption><p><italic><tp:taxon-name><tp:taxon-name-part taxon-name-part-type="genus" reg="Oxychilus">Oxychilus</tp:taxon-name-part><tp:taxon-name-part taxon-name-part-type="species" reg="cellarius">cellarius</tp:taxon-name-part></tp:taxon-name></italic> (<abbrev xmlns:xlink="http://www.w3.org/1999/xlink" content-type="institution" xlink:title="National Collection of Mollusks" id="ABBRID0EBBAG" xlink:type="simple">CNMO</abbrev> 3858 Tlalpan, <abbrev xmlns:xlink="http://www.w3.org/1999/xlink" xlink:title="Pedregal de San Ángel in Mexico City" id="ABBRID0EGBAG" xlink:type="simple">CDMX</abbrev>). <bold>A–C</bold> shell in apical, ventral and apertural view <bold>D, G</bold> genitalia of <italic><tp:taxon-name><tp:taxon-name-part taxon-name-part-type="genus" reg="Oxychilus">O.</tp:taxon-name-part><tp:taxon-name-part taxon-name-part-type="species" reg="cellarius">cellarius</tp:taxon-name-part></tp:taxon-name></italic><bold>E, H</bold> internal ornamentation of the distal penis <bold>F, I</bold> internal ornamentation of proximal penis. Abbreviations: BC bursa copulatrix, DBC bursa duct, E epiphalus, F flagellum, P penis, POS prostatic portion of the ovospermiduct, PR penial retractor muscle, PS penial sheath, UOS uterine portion of the ovospermiduct, V vagina, VD vas deferens, VG vaginal glands.</p></caption><graphic xmlns:xlink="http://www.w3.org/1999/xlink" xlink:href="zookeys-1224-141_article-129618__-g006.jpg" position="float" orientation="portrait" xlink:type="simple" id="oo_1236232.jpg"><uri content-type="original_file" xlink:type="simple">https://binary.pensoft.net/fig/1236232</uri></graphic></fig><p><bold><italic>Shell</italic></bold> discoidal, flattened, convex (Fig. <xref ref-type="fig" rid="F6">6C</xref>), light yellowish in color with fine lines of radial growth (Fig. <xref ref-type="fig" rid="F6">6A</xref>). Shell whorls: 4½–5. Umbilicus slightly flared, ~ 1/12 of maximum shell diameter (Fig. <xref ref-type="fig" rid="F6">6B</xref>). Shell dimensions: 8–10 mm diameter, 4 mm height (Fig. <xref ref-type="fig" rid="F7">7</xref>). Aperture width 3–4 mm.</p><fig id="F7" position="float" orientation="portrait"><object-id xmlns:xlink="http://www.w3.org/1999/xlink" content-type="doi" xlink:type="simple">10.3897/zookeys.1224.129618.figure7</object-id><object-id xmlns:xlink="http://www.w3.org/1999/xlink" content-type="arpha" xlink:type="simple">E040E90D-1F76-522C-BB0B-25698376FF9D</object-id><label>Figure 7.</label><caption><p>Shells of Mexican (from left to right) <italic><tp:taxon-name><tp:taxon-name-part taxon-name-part-type="genus" reg="Oxychilus">Oxychilus</tp:taxon-name-part><tp:taxon-name-part taxon-name-part-type="species" reg="alliarius">alliarius</tp:taxon-name-part></tp:taxon-name></italic> (<abbrev xmlns:xlink="http://www.w3.org/1999/xlink" content-type="institution" xlink:title="National Collection of Mollusks" id="ABBRID0EMDAG" xlink:type="simple">CNMO</abbrev> 8464 Teopancingo, Puebla, <italic><tp:taxon-name><tp:taxon-name-part taxon-name-part-type="genus" reg="Oxychilus">O.</tp:taxon-name-part><tp:taxon-name-part taxon-name-part-type="species" reg="cellarius">cellarius</tp:taxon-name-part></tp:taxon-name></italic> (<abbrev xmlns:xlink="http://www.w3.org/1999/xlink" content-type="institution" xlink:title="National Collection of Mollusks" id="ABBRID0E3DAG" xlink:type="simple">CNMO</abbrev> 3858 Tlalpan, <abbrev xmlns:xlink="http://www.w3.org/1999/xlink" xlink:title="Pedregal de San Ángel in Mexico City" id="ABBRID0EBEAG" xlink:type="simple">CDMX</abbrev>), and <italic><tp:taxon-name><tp:taxon-name-part taxon-name-part-type="genus" reg="Oxychilus">O.</tp:taxon-name-part><tp:taxon-name-part taxon-name-part-type="species" reg="draparnaudi">draparnaudi</tp:taxon-name-part></tp:taxon-name></italic> (<abbrev xmlns:xlink="http://www.w3.org/1999/xlink" content-type="institution" xlink:title="National Collection of Mollusks" id="ABBRID0EQEAG" xlink:type="simple">CNMO</abbrev> 8470 Cadereyta, Querétaro). <bold>A</bold> apical view <bold>B</bold> ventral view <bold>C</bold> apertural view.</p></caption><graphic xmlns:xlink="http://www.w3.org/1999/xlink" xlink:href="zookeys-1224-141_article-129618__-g007.jpg" position="float" orientation="portrait" xlink:type="simple" id="oo_1236233.jpg"><uri content-type="original_file" xlink:type="simple">https://binary.pensoft.net/fig/1236233</uri></graphic></fig><p><bold><italic>Radula</italic></bold> (<italic>n</italic> = 2) composed of 35 rows with ~ 25 teeth/row (Fig. <xref ref-type="fig" rid="F8">8C</xref>). Radular formula: C/3+ 2–3 L/3+ 0–1 LM/2 + 9–14 M/1.</p><fig id="F8" position="float" orientation="portrait"><object-id xmlns:xlink="http://www.w3.org/1999/xlink" content-type="doi" xlink:type="simple">10.3897/zookeys.1224.129618.figure8</object-id><object-id xmlns:xlink="http://www.w3.org/1999/xlink" content-type="arpha" xlink:type="simple">7EFC509C-1850-5853-9568-D5798D557BF5</object-id><label>Figure 8.</label><caption><p>Radulae of Mexican. <bold>A</bold><italic><tp:taxon-name><tp:taxon-name-part taxon-name-part-type="genus" reg="Oxychilus">O.</tp:taxon-name-part><tp:taxon-name-part taxon-name-part-type="species" reg="draparnaudi">draparnaudi</tp:taxon-name-part></tp:taxon-name></italic> (<abbrev xmlns:xlink="http://www.w3.org/1999/xlink" content-type="institution" xlink:title="National Collection of Mollusks" id="ABBRID0ECGAG" xlink:type="simple">CNMO</abbrev> 8470 Cadereyta, Querétaro), <bold>B</bold><italic><tp:taxon-name><tp:taxon-name-part taxon-name-part-type="genus" reg="Oxychilus">O.</tp:taxon-name-part><tp:taxon-name-part taxon-name-part-type="species" reg="alliarius">alliarius</tp:taxon-name-part></tp:taxon-name></italic> (<abbrev xmlns:xlink="http://www.w3.org/1999/xlink" content-type="institution" xlink:title="National Collection of Mollusks" id="ABBRID0EUGAG" xlink:type="simple">CNMO</abbrev> 8464 Teopancingo, Puebla), and <bold>C.</bold><italic><tp:taxon-name><tp:taxon-name-part taxon-name-part-type="genus" reg="Oxychilus">O.</tp:taxon-name-part><tp:taxon-name-part taxon-name-part-type="species" reg="cellarius">cellarius</tp:taxon-name-part></tp:taxon-name></italic> (<abbrev xmlns:xlink="http://www.w3.org/1999/xlink" content-type="institution" xlink:title="National Collection of Mollusks" id="ABBRID0EGHAG" xlink:type="simple">CNMO</abbrev> 3858 Tlalpan, <abbrev xmlns:xlink="http://www.w3.org/1999/xlink" xlink:title="Pedregal de San Ángel in Mexico City" id="ABBRID0ELHAG" xlink:type="simple">CDMX</abbrev>). Abbreviations: DC central tooth, DL lateral teeth, DM marginal teeth.</p></caption><graphic xmlns:xlink="http://www.w3.org/1999/xlink" xlink:href="zookeys-1224-141_article-129618__-g008.jpg" position="float" orientation="portrait" xlink:type="simple" id="oo_1236234.jpg"><uri content-type="original_file" xlink:type="simple">https://binary.pensoft.net/fig/1236234</uri></graphic></fig></tp:treatment-sec><ref-list><ref id="B49"><mixed-citation xmlns:xlink="http://www.w3.org/1999/xlink" xlink:type="simple"><person-group><name name-style="western"><surname>Müller</surname><given-names>OF</given-names></name></person-group> (<year>1774</year>) <article-title>Vermium terrestrium et fluviatilium, seu animalium infusorium, Helminthicorum, et testaceorum, non marinorum, succincta historia.</article-title><volume>2</volume>: <fpage>1</fpage>–<lpage>214</lpage>. <ext-link xlink:href="10.5962/bhl.title.46299" ext-link-type="doi" xlink:type="simple">https://doi.org/10.5962/bhl.title.46299</ext-link></mixed-citation></ref><ref id="B35"><mixed-citation xmlns:xlink="http://www.w3.org/1999/xlink" xlink:type="simple"><person-group><name name-style="western"><surname>Horáčková</surname><given-names>J</given-names></name><name name-style="western"><surname>Juřičková</surname><given-names>L</given-names></name></person-group> (<year>2009</year>) <article-title>A new record of <italic><tp:taxon-name><tp:taxon-name-part taxon-name-part-type="genus">Oxychilus</tp:taxon-name-part><tp:taxon-name-part taxon-name-part-type="species">alliarius</tp:taxon-name-part></tp:taxon-name></italic> (<tp:taxon-name><tp:taxon-name-part taxon-name-part-type="class">Gastropoda</tp:taxon-name-part></tp:taxon-name>: <tp:taxon-name><tp:taxon-name-part taxon-name-part-type="family">Zonitidae</tp:taxon-name-part></tp:taxon-name>) with the species distribution in the Czech Republic.</article-title><source>Malacologica Bohemoslovaca</source><volume>8</volume>: <fpage>63</fpage>–<lpage>65</lpage>. <ext-link xlink:href="10.5817/MaB2009-8-63" ext-link-type="doi" xlink:type="simple">https://doi.org/10.5817/MaB2009-8-63</ext-link></mixed-citation></ref><ref id="B59"><mixed-citation xmlns:xlink="http://www.w3.org/1999/xlink" xlink:type="simple"><person-group><name name-style="western"><surname>Roth</surname><given-names>B</given-names></name><name name-style="western"><surname>Sadeghian</surname><given-names>PS</given-names></name></person-group> (<year>2003</year>) Checklist of the land snails and slugs of California. Santa Barbara Museum of Natural History, Santa Barbara, CA, 81.</mixed-citation></ref><ref id="B38"><mixed-citation xmlns:xlink="http://www.w3.org/1999/xlink" xlink:type="simple"><person-group><name name-style="western"><surname>Kershaw</surname><given-names>RC</given-names></name></person-group> (<year>1991</year>) <source>Snail and slug pests of Tasmania.</source><publisher-name>Queen Victoria Museum and Art Gallery</publisher-name>, <publisher-loc>Launceston</publisher-loc>, <size units="page">67 pp</size>.</mixed-citation></ref><ref id="B23"><mixed-citation xmlns:xlink="http://www.w3.org/1999/xlink" xlink:type="simple"><person-group><name name-style="western"><surname>Forsyth</surname><given-names>RG</given-names></name></person-group> (<year>2004</year>) Land snails of British Columbia. Royal British Columbia Museum, Victoria, British Columbia.</mixed-citation></ref><ref id="B68"><mixed-citation xmlns:xlink="http://www.w3.org/1999/xlink" xlink:type="simple"><person-group><name name-style="western"><surname>Stuardo</surname><given-names>J</given-names></name><name name-style="western"><surname>Vega</surname><given-names>R</given-names></name></person-group> (<year>1985</year>) <article-title>Synopsis of the land mollusca of Chile.</article-title><source>Studies on Neotropical Fauna and Environment</source><volume>20</volume>: <fpage>125</fpage>–<lpage>146</lpage>. <ext-link xlink:href="10.1080/01650528509360682" ext-link-type="doi" xlink:type="simple">https://doi.org/10.1080/01650528509360682</ext-link></mixed-citation></ref><ref id="B15"><mixed-citation xmlns:xlink="http://www.w3.org/1999/xlink" xlink:type="simple"><person-group><name name-style="western"><surname>Cowie</surname><given-names>RH</given-names></name></person-group> (<year>1997</year>) <article-title>Catalog and bibliography of the nonindigenous nonmarine snails and slugs of the Hawaiian Islands.</article-title><source>Bishop Museum Occasional Papers</source><volume>50</volume>: <fpage>1</fpage>–<lpage>66</lpage>. <ext-link xlink:href="https://www.cabidigitallibrary.org/doi/full/10.5555/19971109211" ext-link-type="uri" xlink:type="simple">https://www.cabidigitallibrary.org/doi/full/10.5555/19971109211</ext-link></mixed-citation></ref><ref id="B4"><mixed-citation xmlns:xlink="http://www.w3.org/1999/xlink" xlink:type="simple"><person-group><name name-style="western"><surname>Barker</surname><given-names>GM</given-names></name></person-group> (<year>1999</year>) <source>Naturalised terrestrial <tp:taxon-name><tp:taxon-name-part taxon-name-part-type="order">Stylommatophora</tp:taxon-name-part></tp:taxon-name> (<tp:taxon-name><tp:taxon-name-part taxon-name-part-type="phylum">Mollusca</tp:taxon-name-part></tp:taxon-name>: <tp:taxon-name><tp:taxon-name-part taxon-name-part-type="class">Gastropoda</tp:taxon-name-part></tp:taxon-name>).</source><publisher-name>Fauna of New Zealand</publisher-name>, <publisher-loc>Manaaki Whenua Press, Lincoln-New Zealand</publisher-loc>, <size units="page">253 pp</size>. <ext-link xlink:href="10.7931/J2/FNZ.38" ext-link-type="doi" xlink:type="simple">https://doi.org/10.7931/J2/FNZ.38</ext-link></mixed-citation></ref></ref-list></tp:taxon-treatment>
